# Supplementary material for: Individual response in basal metabolism and nutritional composition to asexual reproduction in tropical sea cucumber Holothuria atra
Source: PeerJ. 2026 Jun 2;14:e21358. doi: 10.7717/peerj.21358 (PMC13239475; doi:10.7717/peerj.21358)
Supplement: Supplemental Information 2 [file peerj-14-21358-s002.csv]

Type	Group	Part	Time	Individual	AA
Asp	A10	Anterior	10	1	10.57218167
Thr	A10	Anterior	10	1	5.164471654
Ser	A10	Anterior	10	1	4.224894898
Glu	A10	Anterior	10	1	19.03203019
Gly	A10	Anterior	10	1	15.37271021
Ala	A10	Anterior	10	1	8.159458292
Cys	A10	Anterior	10	1	0.404406638
Val	A10	Anterior	10	1	3.886555823
Met	A10	Anterior	10	1	0.812470995
ILe	A10	Anterior	10	1	2.736431574
Leu	A10	Anterior	10	1	4.471333765
Tyr	A10	Anterior	10	1	2.467817782
Phe	A10	Anterior	10	1	2.505080801
Lys	A10	Anterior	10	1	3.459288436
His	A10	Anterior	10	1	1.145323491
Arg	A10	Anterior	10	1	7.729904831
Pro	A10	Anterior	10	1	7.855638946
Asp	A10	Anterior	10	2	10.29809824
Thr	A10	Anterior	10	2	4.982442945
Ser	A10	Anterior	10	2	4.058602228
Glu	A10	Anterior	10	2	20.32945169
Gly	A10	Anterior	10	2	15.75164456
Ala	A10	Anterior	10	2	8.210783778
Cys	A10	Anterior	10	2	0.319219181
Val	A10	Anterior	10	2	3.587061566
Met	A10	Anterior	10	2	0.991182846
ILe	A10	Anterior	10	2	2.618180334
Leu	A10	Anterior	10	2	4.267333674
Tyr	A10	Anterior	10	2	2.369655812
Phe	A10	Anterior	10	2	2.401140443
Lys	A10	Anterior	10	2	3.211869706
His	A10	Anterior	10	2	1.048175859
Arg	A10	Anterior	10	2	7.57132508
Pro	A10	Anterior	10	2	7.983832059
Asp	A10	Anterior	10	3	10.35022031
Thr	A10	Anterior	10	3	4.934559016
Ser	A10	Anterior	10	3	4.078295397
Glu	A10	Anterior	10	3	20.85449178
Gly	A10	Anterior	10	3	15.16591876
Ala	A10	Anterior	10	3	7.994049589
Cys	A10	Anterior	10	3	0.489223186
Val	A10	Anterior	10	3	3.599654
Met	A10	Anterior	10	3	1.089432115
ILe	A10	Anterior	10	3	2.630682021
Leu	A10	Anterior	10	3	4.240959645
Tyr	A10	Anterior	10	3	2.456451631
Phe	A10	Anterior	10	3	2.466295156
Lys	A10	Anterior	10	3	3.320836158
His	A10	Anterior	10	3	1.104812622
Arg	A10	Anterior	10	3	7.444288725
Pro	A10	Anterior	10	3	7.779829879
Asp	A20	Anterior	20	1	9.700372308
Thr	A20	Anterior	20	1	5.008353617
Ser	A20	Anterior	20	1	3.785983451
Glu	A20	Anterior	20	1	17.84309901
Gly	A20	Anterior	20	1	18.96808099
Ala	A20	Anterior	20	1	9.375697902
Cys	A20	Anterior	20	1	0.059365804
Val	A20	Anterior	20	1	3.325757126
Met	A20	Anterior	20	1	0.814159592
ILe	A20	Anterior	20	1	2.318093283
Leu	A20	Anterior	20	1	3.694390497
Tyr	A20	Anterior	20	1	1.998931416
Phe	A20	Anterior	20	1	2.060276079
Lys	A20	Anterior	20	1	2.439793181
His	A20	Anterior	20	1	0.784335343
Arg	A20	Anterior	20	1	8.233895612
Pro	A20	Anterior	20	1	9.589414795
Asp	A20	Anterior	20	2	10.02532665
Thr	A20	Anterior	20	2	4.797862762
Ser	A20	Anterior	20	2	3.740635148
Glu	A20	Anterior	20	2	20.39302339
Gly	A20	Anterior	20	2	17.56417879
Ala	A20	Anterior	20	2	8.771322057
Cys	A20	Anterior	20	2	0.207856411
Val	A20	Anterior	20	2	3.437433192
Met	A20	Anterior	20	2	0.815820807
ILe	A20	Anterior	20	2	2.402676541
Leu	A20	Anterior	20	2	3.760297241
Tyr	A20	Anterior	20	2	2.089799587
Phe	A20	Anterior	20	2	2.128187483
Lys	A20	Anterior	20	2	2.547177319
His	A20	Anterior	20	2	0.887915147
Arg	A20	Anterior	20	2	7.761845241
Pro	A20	Anterior	20	2	8.668642239
Asp	A20	Anterior	20	3	10.35282334
Thr	A20	Anterior	20	3	4.918294264
Ser	A20	Anterior	20	3	4.05887478
Glu	A20	Anterior	20	3	21.08587678
Gly	A20	Anterior	20	3	15.87001859
Ala	A20	Anterior	20	3	8.231801437
Cys	A20	Anterior	20	3	0.299278986
Val	A20	Anterior	20	3	3.558247066
Met	A20	Anterior	20	3	0.880686301
ILe	A20	Anterior	20	3	2.458375352
Leu	A20	Anterior	20	3	3.994216798
Tyr	A20	Anterior	20	3	2.387200121
Phe	A20	Anterior	20	3	2.332832534
Lys	A20	Anterior	20	3	3.118675695
His	A20	Anterior	20	3	0.981875184
Arg	A20	Anterior	20	3	7.429836657
Pro	A20	Anterior	20	3	8.041086117
Asp	A30	Anterior	30	1	9.887429344
Thr	A30	Anterior	30	1	4.945308984
Ser	A30	Anterior	30	1	3.7986311
Glu	A30	Anterior	30	1	18.81250774
Gly	A30	Anterior	30	1	18.33041247
Ala	A30	Anterior	30	1	9.136263351
Cys	A30	Anterior	30	1	0.237797692
Val	A30	Anterior	30	1	3.383374274
Met	A30	Anterior	30	1	0.757911158
ILe	A30	Anterior	30	1	2.299733014
Leu	A30	Anterior	30	1	3.70665159
Tyr	A30	Anterior	30	1	2.121170127
Phe	A30	Anterior	30	1	2.018030437
Lys	A30	Anterior	30	1	2.497795558
His	A30	Anterior	30	1	0.808193289
Arg	A30	Anterior	30	1	7.901775695
Pro	A30	Anterior	30	1	9.357014173
Asp	A30	Anterior	30	2	10.59229668
Thr	A30	Anterior	30	2	4.953680702
Ser	A30	Anterior	30	2	4.153428435
Glu	A30	Anterior	30	2	21.03847628
Gly	A30	Anterior	30	2	14.35779068
Ala	A30	Anterior	30	2	7.827805512
Cys	A30	Anterior	30	2	0.213767272
Val	A30	Anterior	30	2	3.886127677
Met	A30	Anterior	30	2	0.879085824
ILe	A30	Anterior	30	2	2.787591232
Leu	A30	Anterior	30	2	4.479029357
Tyr	A30	Anterior	30	2	2.618007418
Phe	A30	Anterior	30	2	2.606824053
Lys	A30	Anterior	30	2	3.70352716
His	A30	Anterior	30	2	1.230353486
Arg	A30	Anterior	30	2	7.317954068
Pro	A30	Anterior	30	2	7.35425417
Asp	A30	Anterior	30	3	9.928332837
Thr	A30	Anterior	30	3	4.84464647
Ser	A30	Anterior	30	3	3.648774893
Glu	A30	Anterior	30	3	20.38492816
Gly	A30	Anterior	30	3	18.3693312
Ala	A30	Anterior	30	3	8.977773994
Cys	A30	Anterior	30	3	0.295943491
Val	A30	Anterior	30	3	3.448044107
Met	A30	Anterior	30	3	0.771110897
ILe	A30	Anterior	30	3	2.14665445
Leu	A30	Anterior	30	3	3.508756208
Tyr	A30	Anterior	30	3	1.998346659
Phe	A30	Anterior	30	3	1.95555695
Lys	A30	Anterior	30	3	2.364635537
His	A30	Anterior	30	3	0.80807583
Arg	A30	Anterior	30	3	7.825140187
Pro	A30	Anterior	30	3	8.723948124
Asp	A40	Anterior	40	1	10.00696489
Thr	A40	Anterior	40	1	5.01846803
Ser	A40	Anterior	40	1	4.002854073
Glu	A40	Anterior	40	1	18.97617803
Gly	A40	Anterior	40	1	17.11098358
Ala	A40	Anterior	40	1	8.747494598
Cys	A40	Anterior	40	1	0.392009277
Val	A40	Anterior	40	1	3.425057601
Met	A40	Anterior	40	1	0.996200814
ILe	A40	Anterior	40	1	2.405186375
Leu	A40	Anterior	40	1	4.036571639
Tyr	A40	Anterior	40	1	2.274403088
Phe	A40	Anterior	40	1	2.138170498
Lys	A40	Anterior	40	1	2.951819642
His	A40	Anterior	40	1	0.938983126
Arg	A40	Anterior	40	1	8.036190188
Pro	A40	Anterior	40	1	8.54246455
Asp	A40	Anterior	40	2	9.670946366
Thr	A40	Anterior	40	2	4.977899912
Ser	A40	Anterior	40	2	3.715510738
Glu	A40	Anterior	40	2	18.60936173
Gly	A40	Anterior	40	2	19.0828168
Ala	A40	Anterior	40	2	9.395670795
Cys	A40	Anterior	40	2	0.270663996
Val	A40	Anterior	40	2	3.259910748
Met	A40	Anterior	40	2	0.71242926
ILe	A40	Anterior	40	2	2.107016926
Leu	A40	Anterior	40	2	3.539206667
Tyr	A40	Anterior	40	2	1.95116933
Phe	A40	Anterior	40	2	1.897485864
Lys	A40	Anterior	40	2	2.317612197
His	A40	Anterior	40	2	0.767531672
Arg	A40	Anterior	40	2	8.095679545
Pro	A40	Anterior	40	2	9.629087452
Asp	A40	Anterior	40	3	10.00986926
Thr	A40	Anterior	40	3	4.874497634
Ser	A40	Anterior	40	3	3.826626647
Glu	A40	Anterior	40	3	19.97619169
Gly	A40	Anterior	40	3	17.49158061
Ala	A40	Anterior	40	3	8.836953757
Cys	A40	Anterior	40	3	0.25242916
Val	A40	Anterior	40	3	3.469501959
Met	A40	Anterior	40	3	0.877549982
ILe	A40	Anterior	40	3	2.344101338
Leu	A40	Anterior	40	3	3.751233657
Tyr	A40	Anterior	40	3	2.156280206
Phe	A40	Anterior	40	3	2.127893371
Lys	A40	Anterior	40	3	2.627053976
His	A40	Anterior	40	3	0.92109681
Arg	A40	Anterior	40	3	7.770972173
Pro	A40	Anterior	40	3	8.686167777
Asp	A50	Anterior	50	1	9.603617794
Thr	A50	Anterior	50	1	4.839405159
Ser	A50	Anterior	50	1	3.690135525
Glu	A50	Anterior	50	1	19.23229976
Gly	A50	Anterior	50	1	18.59239118
Ala	A50	Anterior	50	1	9.150680831
Cys	A50	Anterior	50	1	0.192910996
Val	A50	Anterior	50	1	3.171984192
Met	A50	Anterior	50	1	0.778771238
ILe	A50	Anterior	50	1	2.154212385
Leu	A50	Anterior	50	1	3.543908039
Tyr	A50	Anterior	50	1	2.065953229
Phe	A50	Anterior	50	1	1.931129349
Lys	A50	Anterior	50	1	2.342490666
His	A50	Anterior	50	1	0.783285165
Arg	A50	Anterior	50	1	8.103330922
Pro	A50	Anterior	50	1	9.823493566
Asp	A50	Anterior	50	2	10.17892109
Thr	A50	Anterior	50	2	5.040385745
Ser	A50	Anterior	50	2	3.8810701
Glu	A50	Anterior	50	2	19.21333464
Gly	A50	Anterior	50	2	17.82406501
Ala	A50	Anterior	50	2	8.861489133
Cys	A50	Anterior	50	2	0.117608185
Val	A50	Anterior	50	2	3.499608381
Met	A50	Anterior	50	2	0
ILe	A50	Anterior	50	2	2.345432739
Leu	A50	Anterior	50	2	3.862223419
Tyr	A50	Anterior	50	2	2.154395927
Phe	A50	Anterior	50	2	2.232597415
Lys	A50	Anterior	50	2	2.661665361
His	A50	Anterior	50	2	0.935480713
Arg	A50	Anterior	50	2	7.911812219
Pro	A50	Anterior	50	2	9.279909928
Asp	A50	Anterior	50	3	10.0858656
Thr	A50	Anterior	50	3	4.857661919
Ser	A50	Anterior	50	3	3.852811627
Glu	A50	Anterior	50	3	20.50679555
Gly	A50	Anterior	50	3	16.95014311
Ala	A50	Anterior	50	3	8.531886815
Cys	A50	Anterior	50	3	0.181157557
Val	A50	Anterior	50	3	3.411486452
Met	A50	Anterior	50	3	0.738512691
ILe	A50	Anterior	50	3	2.31014448
Leu	A50	Anterior	50	3	3.727526694
Tyr	A50	Anterior	50	3	2.276380962
Phe	A50	Anterior	50	3	2.233362469
Lys	A50	Anterior	50	3	2.693711759
His	A50	Anterior	50	3	0.932695768
Arg	A50	Anterior	50	3	7.649065076
Pro	A50	Anterior	50	3	9.060791472
Asp	A60	Anterior	60	1	10.28707917
Thr	A60	Anterior	60	1	4.788652675
Ser	A60	Anterior	60	1	3.893228282
Glu	A60	Anterior	60	1	20.85738867
Gly	A60	Anterior	60	1	15.77090267
Ala	A60	Anterior	60	1	8.109760239
Cys	A60	Anterior	60	1	0.681473432
Val	A60	Anterior	60	1	3.505399715
Met	A60	Anterior	60	1	0.968099799
ILe	A60	Anterior	60	1	2.511037153
Leu	A60	Anterior	60	1	4.004958229
Tyr	A60	Anterior	60	1	2.384930607
Phe	A60	Anterior	60	1	2.378930924
Lys	A60	Anterior	60	1	3.022481831
His	A60	Anterior	60	1	1.003984695
Arg	A60	Anterior	60	1	7.477303086
Pro	A60	Anterior	60	1	8.354388825
Asp	A60	Anterior	60	2	9.72633951
Thr	A60	Anterior	60	2	4.873373272
Ser	A60	Anterior	60	2	3.647214494
Glu	A60	Anterior	60	2	18.48291074
Gly	A60	Anterior	60	2	18.79400945
Ala	A60	Anterior	60	2	9.191197621
Cys	A60	Anterior	60	2	0.282984767
Val	A60	Anterior	60	2	3.303877011
Met	A60	Anterior	60	2	0.855901378
ILe	A60	Anterior	60	2	2.26941409
Leu	A60	Anterior	60	2	3.559182025
Tyr	A60	Anterior	60	2	2.091938028
Phe	A60	Anterior	60	2	1.995113167
Lys	A60	Anterior	60	2	2.273430368
His	A60	Anterior	60	2	0.794463181
Arg	A60	Anterior	60	2	8.150221818
Pro	A60	Anterior	60	2	9.708429082
Asp	A60	Anterior	60	3	10.35815288
Thr	A60	Anterior	60	3	5.02393559
Ser	A60	Anterior	60	3	3.99707935
Glu	A60	Anterior	60	3	19.90790098
Gly	A60	Anterior	60	3	14.95653368
Ala	A60	Anterior	60	3	7.869179978
Cys	A60	Anterior	60	3	0.381506135
Val	A60	Anterior	60	3	3.774894955
Met	A60	Anterior	60	3	1.045670241
ILe	A60	Anterior	60	3	2.798657337
Leu	A60	Anterior	60	3	4.432937045
Tyr	A60	Anterior	60	3	2.479267269
Phe	A60	Anterior	60	3	2.616937977
Lys	A60	Anterior	60	3	3.475513428
His	A60	Anterior	60	3	1.150939058
Arg	A60	Anterior	60	3	7.576069785
Pro	A60	Anterior	60	3	8.154824298
Asp	P10	Posterior	10	1	10.65255231
Thr	P10	Posterior	10	1	4.952162519
Ser	P10	Posterior	10	1	3.990156032
Glu	P10	Posterior	10	1	21.40420627
Gly	P10	Posterior	10	1	15.72737503
Ala	P10	Posterior	10	1	8.223490793
Cys	P10	Posterior	10	1	0.3097657
Val	P10	Posterior	10	1	3.759048624
Met	P10	Posterior	10	1	0.375184477
ILe	P10	Posterior	10	1	2.422247057
Leu	P10	Posterior	10	1	4.031042768
Tyr	P10	Posterior	10	1	2.36753671
Phe	P10	Posterior	10	1	2.198732901
Lys	P10	Posterior	10	1	3.205714797
His	P10	Posterior	10	1	1.097127415
Arg	P10	Posterior	10	1	7.411986433
Pro	P10	Posterior	10	1	7.871670165
Asp	P10	Posterior	10	2	9.860347722
Thr	P10	Posterior	10	2	5.102967923
Ser	P10	Posterior	10	2	3.854649602
Glu	P10	Posterior	10	2	18.04943594
Gly	P10	Posterior	10	2	19.12637723
Ala	P10	Posterior	10	2	9.438906921
Cys	P10	Posterior	10	2	0.22289017
Val	P10	Posterior	10	2	3.394365563
Met	P10	Posterior	10	2	0
ILe	P10	Posterior	10	2	2.30041994
Leu	P10	Posterior	10	2	3.722782643
Tyr	P10	Posterior	10	2	2.065026582
Phe	P10	Posterior	10	2	2.016180793
Lys	P10	Posterior	10	2	2.430453099
His	P10	Posterior	10	2	0.764528288
Arg	P10	Posterior	10	2	8.326956707
Pro	P10	Posterior	10	2	9.32371088
Asp	P10	Posterior	10	3	10.2603503
Thr	P10	Posterior	10	3	5.025315424
Ser	P10	Posterior	10	3	4.149065804
Glu	P10	Posterior	10	3	20.06110688
Gly	P10	Posterior	10	3	14.48376215
Ala	P10	Posterior	10	3	7.873723047
Cys	P10	Posterior	10	3	0.39876514
Val	P10	Posterior	10	3	3.760239975
Met	P10	Posterior	10	3	1.073047969
ILe	P10	Posterior	10	3	2.833101085
Leu	P10	Posterior	10	3	4.601702008
Tyr	P10	Posterior	10	3	2.479062842
Phe	P10	Posterior	10	3	2.597539424
Lys	P10	Posterior	10	3	3.810731672
His	P10	Posterior	10	3	1.181386454
Arg	P10	Posterior	10	3	7.651877635
Pro	P10	Posterior	10	3	7.759222189
Asp	P20	Posterior	20	1	10.01464557
Thr	P20	Posterior	20	1	4.925014926
Ser	P20	Posterior	20	1	3.870167843
Glu	P20	Posterior	20	1	19.64936852
Gly	P20	Posterior	20	1	17.63387112
Ala	P20	Posterior	20	1	8.828628503
Cys	P20	Posterior	20	1	0.303101961
Val	P20	Posterior	20	1	3.37240126
Met	P20	Posterior	20	1	0.918712496
ILe	P20	Posterior	20	1	2.308931448
Leu	P20	Posterior	20	1	3.692748678
Tyr	P20	Posterior	20	1	2.221267045
Phe	P20	Posterior	20	1	2.177630814
Lys	P20	Posterior	20	1	2.615560889
His	P20	Posterior	20	1	0.877035976
Arg	P20	Posterior	20	1	7.748305177
Pro	P20	Posterior	20	1	8.842607774
Asp	P20	Posterior	20	2	9.996568843
Thr	P20	Posterior	20	2	4.703475811
Ser	P20	Posterior	20	2	3.647369009
Glu	P20	Posterior	20	2	20.79913121
Gly	P20	Posterior	20	2	17.79744354
Ala	P20	Posterior	20	2	8.86453333
Cys	P20	Posterior	20	2	0.449415882
Val	P20	Posterior	20	2	3.243510353
Met	P20	Posterior	20	2	0.907122359
ILe	P20	Posterior	20	2	2.257914645
Leu	P20	Posterior	20	2	3.545255153
Tyr	P20	Posterior	20	2	2.060171656
Phe	P20	Posterior	20	2	2.038993702
Lys	P20	Posterior	20	2	2.433494658
His	P20	Posterior	20	2	0.854834155
Arg	P20	Posterior	20	2	7.645077193
Pro	P20	Posterior	20	2	8.755688497
Asp	P20	Posterior	20	3	10.16716929
Thr	P20	Posterior	20	3	5.052256918
Ser	P20	Posterior	20	3	4.018819284
Glu	P20	Posterior	20	3	19.19408472
Gly	P20	Posterior	20	3	16.79940062
Ala	P20	Posterior	20	3	8.558320532
Cys	P20	Posterior	20	3	0.43953182
Val	P20	Posterior	20	3	3.615144504
Met	P20	Posterior	20	3	0.930018381
ILe	P20	Posterior	20	3	2.493007877
Leu	P20	Posterior	20	3	4.044107933
Tyr	P20	Posterior	20	3	2.350712045
Phe	P20	Posterior	20	3	2.281451342
Lys	P20	Posterior	20	3	2.966132082
His	P20	Posterior	20	3	0.951721327
Arg	P20	Posterior	20	3	7.816457249
Pro	P20	Posterior	20	3	8.321664069
Asp	P30	Posterior	30	1	10.31039718
Thr	P30	Posterior	30	1	5.059528874
Ser	P30	Posterior	30	1	3.97029323
Glu	P30	Posterior	30	1	19.83255909
Gly	P30	Posterior	30	1	16.92673326
Ala	P30	Posterior	30	1	8.675503826
Cys	P30	Posterior	30	1	0.206276009
Val	P30	Posterior	30	1	3.59593347
Met	P30	Posterior	30	1	0
ILe	P30	Posterior	30	1	2.510290167
Leu	P30	Posterior	30	1	4.035900723
Tyr	P30	Posterior	30	1	2.267901676
Phe	P30	Posterior	30	1	2.305904863
Lys	P30	Posterior	30	1	3.027020077
His	P30	Posterior	30	1	0.992809646
Arg	P30	Posterior	30	1	7.830547378
Pro	P30	Posterior	30	1	8.452400535
Asp	P30	Posterior	30	2	10.12890129
Thr	P30	Posterior	30	2	4.933144688
Ser	P30	Posterior	30	2	3.910322729
Glu	P30	Posterior	30	2	20.07583087
Gly	P30	Posterior	30	2	16.59991388
Ala	P30	Posterior	30	2	8.497642868
Cys	P30	Posterior	30	2	0.401075948
Val	P30	Posterior	30	2	3.520766809
Met	P30	Posterior	30	2	0.983564386
ILe	P30	Posterior	30	2	2.410370263
Leu	P30	Posterior	30	2	3.973515119
Tyr	P30	Posterior	30	2	2.232760501
Phe	P30	Posterior	30	2	2.268550881
Lys	P30	Posterior	30	2	2.885599405
His	P30	Posterior	30	2	0.953813633
Arg	P30	Posterior	30	2	7.647509493
Pro	P30	Posterior	30	2	8.576717239
Asp	P30	Posterior	30	3	10.5638347
Thr	P30	Posterior	30	3	4.983887428
Ser	P30	Posterior	30	3	4.149058999
Glu	P30	Posterior	30	3	21.00761494
Gly	P30	Posterior	30	3	14.95510882
Ala	P30	Posterior	30	3	7.983908491
Cys	P30	Posterior	30	3	0.223450637
Val	P30	Posterior	30	3	3.858592318
Met	P30	Posterior	30	3	0.671500757
ILe	P30	Posterior	30	3	2.657281868
Leu	P30	Posterior	30	3	4.367722776
Tyr	P30	Posterior	30	3	2.501613172
Phe	P30	Posterior	30	3	2.425406357
Lys	P30	Posterior	30	3	3.47009074
His	P30	Posterior	30	3	1.147697616
Arg	P30	Posterior	30	3	7.425952059
Pro	P30	Posterior	30	3	7.607278325
Asp	P40	Posterior	40	1	10.43294093
Thr	P40	Posterior	40	1	5.075910612
Ser	P40	Posterior	40	1	4.242502645
Glu	P40	Posterior	40	1	19.89448475
Gly	P40	Posterior	40	1	13.8841621
Ala	P40	Posterior	40	1	7.700855466
Cys	P40	Posterior	40	1	0.438016008
Val	P40	Posterior	40	1	4.085274635
Met	P40	Posterior	40	1	1.143220123
ILe	P40	Posterior	40	1	2.997283339
Leu	P40	Posterior	40	1	4.893141343
Tyr	P40	Posterior	40	1	2.536213857
Phe	P40	Posterior	40	1	2.677022486
Lys	P40	Posterior	40	1	3.971334083
His	P40	Posterior	40	1	1.293316483
Arg	P40	Posterior	40	1	7.614446402
Pro	P40	Posterior	40	1	7.119874748
Asp	P40	Posterior	40	2	9.928675353
Thr	P40	Posterior	40	2	4.971512567
Ser	P40	Posterior	40	2	3.75814506
Glu	P40	Posterior	40	2	19.1734277
Gly	P40	Posterior	40	2	19.19813428
Ala	P40	Posterior	40	2	9.399106071
Cys	P40	Posterior	40	2	0.234962054
Val	P40	Posterior	40	2	3.353106915
Met	P40	Posterior	40	2	0
ILe	P40	Posterior	40	2	2.074104761
Leu	P40	Posterior	40	2	3.471523797
Tyr	P40	Posterior	40	2	2.052143358
Phe	P40	Posterior	40	2	1.873332618
Lys	P40	Posterior	40	2	2.219848616
His	P40	Posterior	40	2	0.801466423
Arg	P40	Posterior	40	2	8.097768172
Pro	P40	Posterior	40	2	9.392742255
Asp	P40	Posterior	40	3	10.16871472
Thr	P40	Posterior	40	3	5.060625109
Ser	P40	Posterior	40	3	4.074949591
Glu	P40	Posterior	40	3	19.0422434
Gly	P40	Posterior	40	3	15.11668453
Ala	P40	Posterior	40	3	8.179987242
Cys	P40	Posterior	40	3	0.791269331
Val	P40	Posterior	40	3	3.793661215
Met	P40	Posterior	40	3	1.173667583
ILe	P40	Posterior	40	3	2.677953965
Leu	P40	Posterior	40	3	4.587262954
Tyr	P40	Posterior	40	3	2.421389112
Phe	P40	Posterior	40	3	2.400514063
Lys	P40	Posterior	40	3	3.601820677
His	P40	Posterior	40	3	1.086085672
Arg	P40	Posterior	40	3	7.666157813
Pro	P40	Posterior	40	3	8.157013025
Asp	P50	Posterior	50	1	10.00228989
Thr	P50	Posterior	50	1	5.153352175
Ser	P50	Posterior	50	1	3.865491191
Glu	P50	Posterior	50	1	17.26374485
Gly	P50	Posterior	50	1	17.99349592
Ala	P50	Posterior	50	1	9.006891759
Cys	P50	Posterior	50	1	0.676521219
Val	P50	Posterior	50	1	3.592110734
Met	P50	Posterior	50	1	0.980333078
ILe	P50	Posterior	50	1	2.328755567
Leu	P50	Posterior	50	1	3.915406726
Tyr	P50	Posterior	50	1	2.24680169
Phe	P50	Posterior	50	1	2.165249548
Lys	P50	Posterior	50	1	2.545692299
His	P50	Posterior	50	1	0.860013538
Arg	P50	Posterior	50	1	8.137939623
Pro	P50	Posterior	50	1	9.2659102
Asp	P50	Posterior	50	2	10.00031891
Thr	P50	Posterior	50	2	4.776499695
Ser	P50	Posterior	50	2	3.7878648
Glu	P50	Posterior	50	2	19.82926326
Gly	P50	Posterior	50	2	17.649231
Ala	P50	Posterior	50	2	8.782569141
Cys	P50	Posterior	50	2	0.737699552
Val	P50	Posterior	50	2	3.633443051
Met	P50	Posterior	50	2	0.836898741
ILe	P50	Posterior	50	2	2.17449322
Leu	P50	Posterior	50	2	3.602558701
Tyr	P50	Posterior	50	2	2.159554594
Phe	P50	Posterior	50	2	1.92808982
Lys	P50	Posterior	50	2	2.549637361
His	P50	Posterior	50	2	1.146413639
Arg	P50	Posterior	50	2	7.789066604
Pro	P50	Posterior	50	2	8.616397911
Asp	P50	Posterior	50	3	9.711904239
Thr	P50	Posterior	50	3	4.777573311
Ser	P50	Posterior	50	3	3.632561157
Glu	P50	Posterior	50	3	19.91755711
Gly	P50	Posterior	50	3	18.50383564
Ala	P50	Posterior	50	3	9.081592213
Cys	P50	Posterior	50	3	0.65757422
Val	P50	Posterior	50	3	3.102084296
Met	P50	Posterior	50	3	0.886273738
ILe	P50	Posterior	50	3	2.058548086
Leu	P50	Posterior	50	3	3.382152855
Tyr	P50	Posterior	50	3	2.084674356
Phe	P50	Posterior	50	3	1.861402034
Lys	P50	Posterior	50	3	2.217577552
His	P50	Posterior	50	3	0.761448228
Arg	P50	Posterior	50	3	7.94478396
Pro	P50	Posterior	50	3	9.41845701
Asp	P60	Posterior	60	1	10.89853153
Thr	P60	Posterior	60	1	5.257460168
Ser	P60	Posterior	60	1	4.427830916
Glu	P60	Posterior	60	1	19.63472878
Gly	P60	Posterior	60	1	11.42886254
Ala	P60	Posterior	60	1	6.719309194
Cys	P60	Posterior	60	1	0.987556835
Val	P60	Posterior	60	1	4.276526103
Met	P60	Posterior	60	1	1.287109798
ILe	P60	Posterior	60	1	3.266299018
Leu	P60	Posterior	60	1	5.361131984
Tyr	P60	Posterior	60	1	2.926754716
Phe	P60	Posterior	60	1	3.279544557
Lys	P60	Posterior	60	1	4.558757976
His	P60	Posterior	60	1	1.482481501
Arg	P60	Posterior	60	1	7.205828037
Pro	P60	Posterior	60	1	7.001286346
Asp	P60	Posterior	60	2	10.24375493
Thr	P60	Posterior	60	2	5.111554525
Ser	P60	Posterior	60	2	3.893326403
Glu	P60	Posterior	60	2	18.13873786
Gly	P60	Posterior	60	2	16.76238661
Ala	P60	Posterior	60	2	8.484240517
Cys	P60	Posterior	60	2	0.629699214
Val	P60	Posterior	60	2	3.638774898
Met	P60	Posterior	60	2	0.946917024
ILe	P60	Posterior	60	2	2.60235193
Leu	P60	Posterior	60	2	4.071366721
Tyr	P60	Posterior	60	2	2.405730324
Phe	P60	Posterior	60	2	2.368932086
Lys	P60	Posterior	60	2	2.88483609
His	P60	Posterior	60	2	0.9940382
Arg	P60	Posterior	60	2	7.805962772
Pro	P60	Posterior	60	2	9.0173899
Asp	P60	Posterior	60	3	9.989992057
Thr	P60	Posterior	60	3	4.852422558
Ser	P60	Posterior	60	3	3.868943606
Glu	P60	Posterior	60	3	19.82223987
Gly	P60	Posterior	60	3	17.46783161
Ala	P60	Posterior	60	3	8.638443209
Cys	P60	Posterior	60	3	0.177601271
Val	P60	Posterior	60	3	3.412549643
Met	P60	Posterior	60	3	0.76330421
ILe	P60	Posterior	60	3	2.428911835
Leu	P60	Posterior	60	3	3.752343129
Tyr	P60	Posterior	60	3	2.197140588
Phe	P60	Posterior	60	3	2.193804607
Lys	P60	Posterior	60	3	2.616679905
His	P60	Posterior	60	3	0.952660842
Arg	P60	Posterior	60	3	7.775059571
Pro	P60	Posterior	60	3	9.090071485
