# Supplementary material for: Individual response in basal metabolism and nutritional composition to asexual reproduction in tropical sea cucumber Holothuria atra
Source: PeerJ. 2026 Jun 2;14:e21358. doi: 10.7717/peerj.21358 (PMC13239475; doi:10.7717/peerj.21358)
Supplement: Supplemental Information 3 [file peerj-14-21358-s003.csv]

Part	Time	Weight_g	Moisture	RO	RN	ON	RO1	RN1	ON1
Anterior	0	81.02	0.8521	0.133524072	NA	NA	0.133524072	NA	NA
Anterior	0	44.89	0.8502	0.168041684	NA	NA	0.168041684	NA	NA
Anterior	0	52.21	0.8591	0.209341839	NA	NA	0.209341839	NA	NA
Anterior	10	24.06	0.869565217	0.178442782	0.028465766	6.268680107	0.178442782	0.035844579	4.355956652
Anterior	10	41.19	0.87804878	0.105511046	0.007830313	13.47469046	0.105511046	0.012440278	7.421230025
Anterior	10	15.59	0.89	0	0.00019418	0	NA	0.013697382	NA	0
Anterior	20	20.08	0.825396825	0.519105397	0.020631017	25.16140627	0.519105397	0.027235818	16.67720167
Anterior	20	11.87	0.833333333	1.364785173	0.058803538	23.20923556	1.364785173	0.070508664	16.93674156
Anterior	20	42.17	0.8962	0.050259912	0.017667045	2.844839848	NA	0.022957275	NA
Anterior	30	32.27	0.8793	0.17201589	0.031664531	5.432447115	NA	0.03760977	NA
Anterior	30	17.72	0.87	0.94200382	0.060484893	15.57419994	0.94200382	0.070537264	11.6853603
Anterior	30	11.82	0.863636364	0.955442752	0.160894698	5.938310975	0.955442752	0.175261481	4.770086419
Anterior	40	22.85	0.865168539	1.385959154	0.095534781	14.5073777	1.385959154	0.103050978	11.76810049
Anterior	40	16.85	0.867924528	1.653582026	0.109789309	15.06141209	1.653582026	0.120194582	12.03784935
Anterior	40	38.95	0.839285714	0.151761518	0.051332614	2.956434602	NA	0.055031864	NA
Anterior	50	26.39	0.83	0.392305463	0.029720037	13.200033	0.392305463	0.034881671	9.840906978
Anterior	50	64.63	0.888888889	0.187993192	0.020238233	9.289012131	0.187993192	0.023462893	7.010816766
Anterior	50	20.25	0.87	0.584995252	0.07420057	7.883972498	0.584995252	0.082997015	6.167340446
Anterior	60	19.16	0.88	0.808977035	0.048422495	16.70663685	0.808977035	0.058494103	12.10130377
Anterior	60	21.22	0.886178862	0.852901575	0.070522953	12.09395713	0.852901575	0.080110495	9.315744195
Anterior	60	31.1	0.86	0.381258613	0.057494947	6.631167285	0.381258613	0.062813422	5.310987263
Posterior	0	81.02	0.8521	0.133524072	NA	NA	0.133524072	NA	NA
Posterior	0	44.89	0.8502	0.168041684	NA	NA	0.168041684	NA	NA
Posterior	0	52.21	0.8591	0.209341839	NA	NA	0.209341839	NA	NA
Posterior	10	31.94	0.849056604	0.066374452	0.01209944	5.485745633	0.066374452	0.016902595	3.436019555
Posterior	10	9.7	0.8767	0.585279387	0.032050735	18.26102836	0.585279387	0.051412313	9.96102742
Posterior	10	37.99	0.88	0.061419672	0.003582741	17.143207	0.061419672	0.008662289	6.204158706
Posterior	20	18.24	0.8591	0.054474369	0.032035987	1.700411743	0.054474369	0.041046297	1.161251464
Posterior	20	11.01	0.8636	1.771250343	0.059485379	29.77623051	NA	0.074905006	NA
Posterior	20	20.92	0.881355932	0.028202677	0.013832607	2.038854746	0.028202677	0.023162311	1.065409332
Posterior	30	21.89	0.88	0.087559007	0.046951804	1.864869905	0.087559007	0.055767337	1.373817279
Posterior	30	27.56	0.877777778	0.160311387	0.028598661	5.605555729	0.160311387	0.035473241	3.95431768
Posterior	30	20.27	0.87012987	0.717957573	0.040013029	17.94309476	0.717957573	0.048809582	12.87068737
Posterior	40	18.32	0.827586207	1.36768559	0.075771365	18.05016442	NA	0.083102616	NA
Posterior	40	27.7	0.879310345	0.406807633	0.049454946	8.225823036	0.406807633	0.056381636	6.313344297
Posterior	40	17.7	0.847457627	0.333333333	0.064938148	5.133089607	0.333333333	0.073514682	3.967461456
Posterior	50	45.62	0.884615385	0.083589069	0.032738989	2.553196428	0.083589069	0.037138175	1.969413817
Posterior	50	29.67	0.873786408	0.61419201	0.059104765	10.39158192	0.61419201	0.065288515	8.231432595
Posterior	50	22.75	0.885714286	0.257692308	0.037820385	6.813582419	0.257692308	0.046726785	4.825514301
Posterior	60	41.29	0.87	0.305531233	0.025585074	11.94177656	0.305531233	0.029899145	8.941387065
Posterior	60	41.19	0.886075949	0.257856546	0.020102795	12.82690045	0.257856546	0.025037581	9.011432761
Posterior	60	23.05	0.857142857	0.209544469	0.02682564	7.811350232	0.209544469	0.033858025	5.415301319
			0.865836579
