# Supplementary material for: Individual response in basal metabolism and nutritional composition to asexual reproduction in tropical sea cucumber Holothuria atra
Source: PeerJ. 2026 Jun 2;14:e21358. doi: 10.7717/peerj.21358 (PMC13239475; doi:10.7717/peerj.21358)
Supplement: Supplemental Information 4 [file peerj-14-21358-s004.csv]

Part	Time	Treatments	PC1	PC2
Anterior	10	A10	0.07442437	-0.021764619
Anterior	10	A10	0.094679646	-0.074413474
Anterior	10	A10	0.023252642	-0.088109848
Anterior	20	A20	-0.014197998	-0.042931683
Anterior	20	A20	0.023640263	-0.040180738
Anterior	20	A20	-0.061186536	-0.026667419
Anterior	30	A30	0.075753282	-0.018154086
Anterior	30	A30	0.202135234	0.020389689
Anterior	30	A30	0.165550278	0.061827742
Anterior	40	A40	0.090983949	-0.061223502
Anterior	40	A40	0.00465427	-0.006316587
Anterior	40	A40	0.077418575	-0.025577715
Anterior	50	A50	-0.132560103	0.057322331
Anterior	50	A50	-0.089237272	-0.00472179
Anterior	50	A50	-0.166410014	0.05997322
Anterior	60	A60	-0.160391797	0.009829663
Anterior	60	A60	-0.075028801	0.04352821
Anterior	60	A60	-0.122432314	0.03582095
Posterior	10	P10	0.083192159	0.03559459
Posterior	10	P10	0.093261056	0.066093242
Posterior	10	P10	0.03539895	0.093509841
Posterior	20	P20	-0.08667709	-0.052276779
Posterior	20	P20	0.1208363	0.035854257
Posterior	20	P20	-0.044271026	-0.110760352
Posterior	30	P30	0.160386642	0.023525966
Posterior	30	P30	0.141103338	0.027140461
Posterior	30	P30	0.14423008	-0.014834414
Posterior	40	P40	0.004247135	-0.021335847
Posterior	40	P40	-0.062198892	0.084530274
Posterior	40	P40	0.006798294	-0.013760773
Posterior	50	P50	-0.065206082	-0.076485792
Posterior	50	P50	-0.026480047	0.040106819
Posterior	50	P50	-0.158188418	0.018477484
Posterior	60	P60	-0.147426716	-0.035489571
Posterior	60	P60	-0.1024461	0.050262301
Posterior	60	P60	-0.107607253	-0.02878205
