# Supplementary material for: Individual response in basal metabolism and nutritional composition to asexual reproduction in tropical sea cucumber Holothuria atra
Source: PeerJ. 2026 Jun 2;14:e21358. doi: 10.7717/peerj.21358 (PMC13239475; doi:10.7717/peerj.21358)
Supplement: Supplemental Information 5 [file peerj-14-21358-s005.csv]

Treatment	Group	Replicates	Time	Moisture	Dry matter	Crude Protein	Crude Lipid	Carbohydrates	Ash
Posterior	P10	1	10	84.90566	15.09434	63.44405922	2.900817077	6.525314636	31.25
Posterior	P10	2	10	87.67	12.33	57.22994009	4.654337186	5.802267441	33.33333333
Posterior	P10	3	10	88	12	78.82882883	4.492463058	6.385962362	30.76923077
Posterior	P20	1	20	85.91	14.09	55.12932912	3.303254134	6.65610385	30
Posterior	P20	2	20	86.36	13.64	64.44248048	4.456964144	5.846322197	25
Posterior	P20	3	20	88.13559	11.86441	68.91686893	4.717258346	6.821828302	28.57142857
Posterior	P30	1	30	88	12	76.36733902	5.186064925	7.60419332	25
Posterior	P30	2	30	87.77778	12.22222	66.24983696	5.732139638	6.852853036	36.36363636
Posterior	P30	3	30	87.01299	12.98701	55.83563536	4.972083313	5.749898387	30
Posterior	P40	1	40	82.75862	17.24138	51.99914139	3.217275024	5.571208645	30
Posterior	P40	2	40	87.93103	12.06897	70.19363762	5.391862324	6.292666191	28.57142857
Posterior	P40	3	40	84.74576	15.25424	53.68773946	4.659953175	5.409368333	33.33333333
Posterior	P50	1	50	88.46154	11.53846	66.05894748	6.369718262	8.60325624	25
Posterior	P50	2	50	87.37864	12.62136	67.62538123	5.583889558	7.799708281	23.07692308
Posterior	P50	3	50	88.57143	11.42857	76.9916337	4.960443373	7.501375121	25
Posterior	P60	1	60	87	13	57.71291945	5.707954202	7.562654625	20
Posterior	P60	2	60	88.60759	11.39241	61.55056611	5.397423606	8.262963402	22.22222222
Posterior	P60	3	60	85.71429	14.28571	58.64159154	5.159550562	6.802524626	22.22222222
Anterior	A10	1	10	86.95652	13.04348	72.89780078	5.416957432	6.864446232	33.33333333
Anterior	A10	2	10	87.80488	12.19512	70.16561514	5.104002521	7.034908296	30
Anterior	A10	3	10	89	11	70.30838713	5.827014345	7.88831858	33.33333333
Anterior	A20	1	20	82.53968	17.46032	64.01376908	3.724149487	5.329417838	27.27272727
Anterior	A20	2	20	83.33333	16.66667	69.48228883	3.414911781	5.735643774	33.33333333
Anterior	A20	3	20	89.62	10.38	79.32416488	4.656537952	7.805721358	27.27272727
Anterior	A30	1	30	87.93	12.07	69.32670305	5.961500187	6.027302126	28.57142857
Anterior	A30	2	30	87	13	56.89859618	5.241289929	6.723501948	33.33333333
Anterior	A30	3	30	86.36364	13.63636	72.61106454	5.073561593	6.009732583	33.33333333
Anterior	A40	1	40	86.51685	13.48315	59.86869131	5.081869652	5.940703884	33.33333333
Anterior	A40	2	40	86.79245	13.20755	60.83453367	4.697759584	6.525917877	28.57142857
Anterior	A40	3	40	83.92857	16.07143	57.64089402	3.583666393	6.077844342	33.33333333
Anterior	A50	1	50	83	17	61.84510452	3.382923318	5.367596154	27.27272727
Anterior	A50	2	50	88.88889	11.11111	79.6692607	5.264544688	6.456812424	20
Anterior	A50	3	50	87	13	77.06605662	5.587338605	5.872356149	28.57142857
Anterior	A60	1	60	88	12	63.83083596	5.084564333	6.731572463	20
Anterior	A60	2	60	88.61789	11.38211	68.61086041	6.075874333	7.98963189	21.42857143
Anterior	A60	3	60	86	14	67.66134629	4.045951818	6.037759146	18.18181818
